# Supplementary material for: Influence of circadian clocks on adaptive immunity and vaccination responses
Source: Nat Commun. 2023 Jan 30;14:476. doi: 10.1038/s41467-023-35979-2 (PMC9885059; doi:10.1038/s41467-023-35979-2)
Supplement: Supplementary file 3 — Source Data [file 41467_2023_35979_MOESM3_ESM.zip]

Archive with 14 entries (13 files):
- Source data_16.12_newest numbering/
- Source data_16.12_newest numbering/Source data Fig. 1.xlsx
- Source data_16.12_newest numbering/Source data Fig. 2.xlsx
- Source data_16.12_newest numbering/Source data Fig. 3.xlsx
- Source data_16.12_newest numbering/Source data Fig. 4.xlsx
- Source data_16.12_newest numbering/Source data Fig. 5.xlsx
- Source data_16.12_newest numbering/Source data Fig. S1.xlsx
- Source data_16.12_newest numbering/Source data Fig. S2.xlsx
- Source data_16.12_newest numbering/Source data Fig. S3.xlsx
- Source data_16.12_newest numbering/Source data Fig. S4.xlsx
- Source data_16.12_newest numbering/Source data Fig. S5.xlsx
- Source data_16.12_newest numbering/Source data Fig. S6.xlsx
- Source data_16.12_newest numbering/Source data Fig. S7.xlsx
- Source data_16.12_newest numbering/Source data Fig. S8.xlsx
