# Supplementary material for: Influence of circadian clocks on adaptive immunity and vaccination responses
Source: Nat Commun. 2023 Jan 30;14:476. doi: 10.1038/s41467-023-35979-2 (PMC9885059; doi:10.1038/s41467-023-35979-2)
Supplement: Supplementary file 3 — Source Data [file 41467_2023_35979_MOESM3_ESM.zip › Source data_16.12_newest numbering/Source data Fig. 1.xlsx]

## Sheet: Fig. 1a
Time of collection (hrs)	ZT1 FITC			ZT7 FITC			ZT13 FITC			ZT19 FITC
12	1.5	1.47115	1.22596	1.20997	1.459	1.51725	1.61165	1.01942	0.718447	1.1861	0.716001	0.89394
24	1.39904	1.84615	1.42789	2.03276	4.53234	2.70781	1.74757	0.76699	0.834951	1.51309	1.73209	0.845834
48	2.66877	2.19869	1.46877	4.20052	3.08712	5.08498	0.737786	1.63837	1.62133	1.57144	1.26911	3.49324

## Sheet: Fig. 1b
Time of collection (hrs)	ZT1 FITC					ZT7 FITC									ZT13 FITC									ZT19 FITC
12	2.05991	1.69417	1.36158	1.51204		0.81032	3.78229	0.844042							0.558479	1.98588	2.03417							1.04927	1.09362	1.22679
24	2.62414	1.38975	2.04083	1.69446	1.8375	4.08148	3.75491	4.36463	1.89952	3.42554					2.37526	3.79432	1.60212	1.81694	3.21274					1.62701	2.03201	1.96314
48	5.78361	4.35821	5.98005	5.08338	1.95853	18.1415	11.8987	8.59054	3.72594	6.27497	3.99739	1.86751	4.56739	4.19389	4.43799	5.83684	7.07172	1.91545	1.38296	3.5819	3.17664	5.11391	3.76624	4.24214	3.01327	4.49465	4.64238	1.45858	1.07669

## Sheet: Fig. 1c
BMDCs	ZT7			ZT19
1000	1.71462	2.95937	2.39874	1.82221	0.446234	1.44816
10000	3.1339	2.37548	0.60738	0.967394	4.14873	1.80916
100000	4.04768	7.9043		7.01881	4.76061
1000000	10.9926	13.5224		8.35958	6.7883	5.29929

## Sheet: Fig. 1d
Time of collection (hrs)	ZT7														ZT19
12	0.0321	0.271	0.0154												0.243	0.381	0.0552
24	0.91	0.63104	1.03375	0.558546	0.855778	0.107	0.087	0.116	0.112	0.299					0.24594	0.11312	0.21201	0.177	0.0493	0.00682	0.123	0.0413
48	0.68083	0.7739	0.23931	0.54091	0.95492	0.82742	0.078189	0.361189	0.240894	0.36	0.083	0.37	0.18	0.16	0.3255	0.19598	0.38776	0.049034	0.029478	0.11	0.16	0.023	0.012	0.14

## Sheet: Fig. 1e
ZT7	ZT19
774.3	260.7
724.7	67.3
432.5	152.2
431.7	91.3
156.1	210.4
181.4	206.6
358.1	437.8
455.3	294.4

## Sheet: Fig. 1f
Unstimulated			FITC
ZT7	ZT19		ZT7	ZT19
6.54	4.74		8.64	6.42
5.7	19.98		10.68	8.04
12.96	4.62		14.88	7.2
3.54	12.66		1.92	2.52
3.42	19.14		15.36	10.2
10.2	13.74		10.38	5.7
35.94	11.4		11.64	8.94
3.84	3.72		19.62	21.66
3.12	11.7		12.3	20.94
12.66	2.82		23.04	24.72
2.52	14.28		19.14	16.68
10.62	11.04		14.82	7.86
3.6	14.58		3.6	13.86
6.36	19.02		3.6	7.44
7.68	17.34		20.52	17.22
7.44	15.24		7.98	15.36
13.02	14.28		5.7	6.78
8.76	5.94		7.2	7.62
3.48	12.78		23.34	15.12
14.04	16.44		6.72	12.54
2.64	13.92		9.06	13.56
3.6	17.58		7.5	14.1
17.16	15.72		8.16	3.6
12.72	17.1		11.52	13.62
6.3	14.82		6.96	3.78
12.78	11.7		9.54	10.5
12.42	9.36		8.94	12.72
9.42	9.96		8.58	22.74
11.04	17.94		9.36	5.7
23.52	10.92		10.38	24.78
5.28	16.2		12.42	2.52
8.58	6.3		14.16	11.76
10.56	9.72		7.02	10.08
11.76	8.76		9.54	12.24
12	10.5		10.38	12
31.32	13.2		17.46	35.82
12.6	14.04		9.48	6.72
10.08	15.72		8.52	11.4
3.18	13.44		16.14	30.66
8.1	13.62		7.56	8.52
7.44	4.2		13.26	12
6.72	4.38		1.98	15.3
12	5.1		14.04	2.52
8.16	10.2		13.8	23.1
7.56	5.94		13.86	10.8
19.8	7.2		12.24	9.48
10.32	12.24		8.16	9.06
8.16	14.52		11.4	3.6
10.38	17.1		14.52	2.52
15.06	6.36		11.1	14.22
13.5	14.16		10.14	9.3
3.72	14.52		13.02	7.86
7.5	19.62		12.12	9.18
19.8	8.88		2.52	11.46
8.64	13.56		14.52	17.34
6.78	11.7		9.42	3.6
14.94	12		10.62	20.94
2.76	12.12		9.9	16.86
12.72	11.1		13.32	30.54
8.52	12.3		4.56	6.42
7.14	13.08		23.64	14.04
6.18	4.14		14.16	3.6
15.48	12.84		15.72	8.82
2.52	10.14		15.36	12.66
8.76	8.64		12.78	5.52
7.56	16.14		15.24	4.92
3.3	16.38		12	6.06
6.06	8.16		14.4	8.46
11.4	11.58		8.1	4.68
7.68	9.06		9.42	4.38
8.04	11.58		10.14	5.4
9.42	10.26		18.84	6.42
12.84	18.96		9.66	4.98
7.5	9.72		17.52	4.14
9.72	12.78		13.44	5.7
4.74	12.9		6.42	4.74
7.86	5.7		0	10.02
2.52	2.82		12.48	5.64
3.84	4.68		2.52	7.2
6.12	32.04		8.88	6.3
5.1	19.68		11.22	3.6
3.36	12.18		20.46	3.6
6.06	13.98		20.94	2.52
6.06	21.42		10.98	9.48
8.46	16.08		13.92	8.28
5.22	14.28		18.18	7.2
6.84	19.26		11.7	18.54
3.48	13.08		12.24	4.8
8.28	5.34		10.68	13.62
7.86	14.28		14.04	5.1
7.56	19.32		17.22	24.48
5.76	16.14		11.4	11.1
8.04	12.72		12.84	11.22
9.36	5.7		9.36	4.92
6.54	27.12		2.52	6.12
5.28	11.46		6.9	2.52
9.6	10.32		9.72	3.54
2.52	8.28		8.22	6.48
10.08	19.62		11.88	9.66
6.96	7.2		12.6	7.02
6.54	8.64		2.52	2.52
7.62	8.4		12.6	7.62
8.82	11.88		1.32	4.5
5.16	7.74		24.18	3.6
6.84	11.46		6.54	9
5.4	14.7		3.6	7.2
7.2	15.78		3.6	5.7
5.04	5.94		3.6	12
5.52	7.62		7.02	8.16
4.38	20.22		5.1	5.7
5.22	13.08		15.3	11.16
12.66	10.38		10.98	12.24
5.1	15.66		17.22	5.7
6.3	10.38		16.92	9.54
4.32	5.1		14.34	10.62
9.06	14.4		11.46	14.22
6.66	12.84		24.24	4.32
4.5	11.1		14.88	8.04
2.52	8.22		18.12	24.6
7.62	12.96		10.5	4.56
6.48	17.82		14.58	5.82
4.92	16.5		15.18	6.48
9.66	9		10.56	5.58
3.72	10.74		12.24	11.28
3.54	24.36		23.34	6.96
16.32	19.2		9.12	11.28
7.62	7.62		8.52	7.14
10.2	9.84		5.7	4.92
16.5	19.32		5.1	6.06
5.58	16.62		12.66	7.74
6	16.74		4.62	5.28
5.7	4.5		15.84	18.3
5.52	14.7		7.26	5.88
3.66	18.12		21.9	4.98
10.56	12.24		23.88	8.1
2.52	10.44		13.38	5.46
2.4	7.2		13.68	3.18
7.2	13.14		15.96	4.74
8.28	13.68		5.1	5.64
5.88	26.22		19.14	9.6
10.8	19.74		13.2	4.92
3	16.08		11.34	5.16
5.7	9.78		16.8	3.96
5.22	30.3		9.9	7.26
7.92	20.52		3.6	5.7
6.66	12.36		0	7.5
9	5.1		9.18	10.8
12.66	7.62		6.12	13.86
8.1	12.96		13.56	7.56
7.62	23.52		10.92	6.6
6.66	20.7		11.4	11.4
7.68	14.7		14.46	8.58
3.06	5.16		7.68	9.06
9.42	6.36		10.74	4.14
14.52	4.8		4.98	12.48
6.18	21.54		5.7	7.2
14.04	10.8		10.14	7.14
6.96	26.34		8.16	11.4
5.7	6.54		10.56	11.76
10.44	10.02		15.42	10.14
4.68	12.72		11.4	4.62
2.52	13.92		27.9	6.12
2.52	15.3		2.52	5.7
13.68	11.88		1.98	10.86
8.16	5.16		20.16	3.12
6.54	12.78		17.34	5.64
6.54	14.7		19.56	4.44
9.72	7.62		16.86	10.5
7.8	13.08		2.82	6.24
4.98	8.88		7.5	5.64
9.6	9.42		22.56	12.12
9.66	19.68		3.6	1.86
4.38	15.42		15.3	13.32
6.96	13.92		16.08	12
5.88	3.78		14.28	4.32
8.76	14.16		10.2	12.54
7.32	11.94		8.88	8.04
10.68	18.36		10.14	14.52
9	17.34		18.48	18.48
36.36	12.78		10.32	15.3
13.92	13.74		16.92	8.82
2.46	13.32		20.28	2.52
0	22.62		16.86	9.96
4.62	9.06		14.52	5.58
10.38	18.9		16.68	7.56
6.36	23.76		15.54	12.42
7.5	2.52		26.4
8.4	9.72		10.02
7.62	9.24		10.32
5.82	8.76		9.78
3.84	4.08		9.84
6.36	4.14		15.42
4.26	5.52		23.94
11.76	11.58		8.82
5.52	25.26		23.46
16.08	21.78		19.02
6.42	11.58		17.52
36.6	10.8		18.78
7.38	12		4.38
8.7	11.76		14.46
12.9	22.08		9.42
3.6	14.28		5.82
5.7	16.98		18.42
11.4	8.82		11.1
10.26	14.16		11.4
3.3	12.06		9.36
8.46	15.6		5.1
17.64	6.18		10.62
4.32	5.52		12.78
14.22	6.78		12.18
14.88	13.98		12.24
14.76	15.36		12.84
14.04	3.42		9.6
10.32	15.42		10.14
12.72	20.64		12.42
11.4	14.16		11.94
14.88	16.38		12.42
12.54	15.42		18.78
17.4	25.44		14.22
10.56	4.08		9.24
13.2	5.52		14.64
8.7	16.08		2.52
13.26	19.26		5.82
20.28	16.86		9
12.42	17.28		9.6
8.52	13.86		11.58
13.14	9.48		13.98
13.68	15.18		5.7
7.56	12.3		10.26
14.7	15.54		0
21.6	17.7		2.52
11.16	10.5		9.72
3.6	9.78		19.74
11.64	11.4		13.92
7.74	16.38		14.16
7.98	20.16		33.78
8.04	12.84		23.1
14.94	26.16		11.88
14.58	21.66		25.08
12.72	23.7		16.5
10.98	10.98		5.7
10.8	12.78		4.68
7.62	4.92		16.8
6.78	4.14		16.38
13.56	29.1		23.76
13.2	18.36		6.54
7.2	18.06		18.42
8.94	19.14		11.82
17.1	22.38		5.7
12.24	22.5		10.38
15.12	19.2		9.66
13.8	23.64		13.86
18.36	26.76		3.6
15.54	10.02		10.02
13.14	15.06		10.8
13.26	11.28		11.16
11.64	9		8.46
15.06	12.66		9.54
8.94	8.34		20.52
7.2	25.2		2.52
21.48	10.98		0
13.56	4.44		10.5
13.56	4.8		19.74
11.28	9.12		15.3
13.68	13.5		19.2
13.2	8.34		19.5
17.4	7.68		3.24
12.66	10.5		10.56
11.94	15.54		15.06
9.18	8.46		20.1
12.12	3.6		13.26
13.32	10.2		10.74
11.28	8.16		12.18
11.52	16.44		12.48
14.76	12.96		15.96
5.1	14.04		21
26.4	7.92		3.6
8.52	8.64		5.7
10.2	11.64		5.1
16.26	16.02		8.04
16.2	12.36		7.38
16.74	10.44		5.76
8.46	9.54		11.94
5.58	5.7		12.18
9.24	2.52		14.7
14.94	12.18		7.86
9.36	9.72		2.52
10.44	5.1		11.7
10.86	12.06		13.62
10.62	12.96		4.14
7.02	16.08		6.48
13.98	16.08		11.64
18.96	5.1		18.54
6.36	11.34		15.18
12.6	1.08		12.72
17.76	13.02		12.72
13.86	7.08		5.7
16.5	8.04		5.1
11.64	7.32		12.24
13.2	7.38		15.9
14.04	5.7		29.82
14.22	8.46		5.1
10.86	8.46		7.62
14.52	7.2		11.46
6.72	15.3		5.1
9.96	16.44		9.18
7.56	19.68		4.62
11.82	4.5		8.82
6.06	10.56		3.18
9.36	7.2		7.86
8.76	12.78		8.34
7.92	11.1		9.06
10.56	2.52		12
8.16	29.52		7.74
9.72	4.56		9.3
9.54	18.72		6.36
8.7	7.62		10.68
13.86	5.88		11.76
7.8	8.04		7.62
13.32	19.08		7.38
7.62	8.04		11.46
11.94	9.42		11.76
11.34	19.98		9.78
15.9	8.7		12
16.02	6.36		11.76
12	8.58		8.7
10.38	11.28		10.14
12.12	5.34		10.92
22.5	8.46		10.32
12.54	7.26		10.38
9.72	7.32		9.96
7.14	6.9		7.26
5.52	9.12		16.32
11.64	10.74		5.4
8.52	7.86		5.1
11.64	7.56		10.14
12.72	5.7		7.8
15.48	11.16		2.88
15.96	6.6		15.3
6.78	3.24		12
10.5	10.2		2.52
16.68	9.6		2.88
12.72	6		6.12
17.04	7.8		8.82
16.44	8.4		2.52
10.62	7.74		14.46
23.4	9.36		13.02
5.28	9.24		10.44
9.6	3.42		13.26
14.16	6.48		20.82
15.54	8.52		1.26
2.34	7.2		10.38
9	8.04		21.96
10.44	13.98		7.62
7.08	7.32		23.4
10.32	6.9		12.54
8.34	8.64		14.58
13.98	11.64		8.7
12.66	11.58		3.42
14.04	15.3		8.76
20.58	7.14		6.6
13.74	10.44		10.56
7.62	8.4		9.18
9.3	4.08		12.54
10.14	5.52		11.34
5.64	4.92		11.22
9.72	9.36		10.26
18.78	11.1		10.32
11.64	3.72		3.6
13.5	7.98		11.64
7.68	8.82		0.78
13.74	9.78		4.08
10.26	5.22		24.06
21.54	8.7		7.86
13.56	12.84		5.52
17.34	7.2		11.34
14.22	3.3		9.42
12.3	4.14		9
11.22	8.22		11.4
11.4	8.88		24
11.16	8.28		3.6
16.56	7.32		10.86
12.72	6.06		10.2
10.02	4.44		11.7
5.76	2.46		13.56
10.38	0		3.96
8.82	2.46		10.68
8.34	9.72		12.12
15.24	5.28		12
15.9	9.84		12.72
7.86	8.22		6.78
11.4	8.7		12.3
13.2	10.38		16.92
17.1	6.9		9.54
13.68	14.46		15.24
20.22	2.76		7.68
11.7	3.48		3.48
11.82	12.84		12.72
14.04	7.86		6.42
7.98	9.24		14.88
9.42	5.52		22.92
15.72	2.34		17.46
13.68	4.92		14.82
12.78	8.52		3.6
13.86	2.28		9.36
4.68	4.86		6.48
12.9	9.12		1.74
6.96	4.62		23.7
4.14	3.54		18.66
13.74	9.3		12
6.24	7.74		10.74
8.88	3.48		9.36
6.96	4.62		11.64
14.52	14.88		10.2
15.66	8.94		11.34
11.4	3.54		9
11.52	5.82		4.5
13.74	7.74		3.3
8.82	6.96		5.22
12.3	6.24		8.22
15.54	3.96		8.22
17.28	8.94		10.98
7.62	5.58		9.84
9.18	4.44		8.76
2.52	7.74		12.48
11.52	3.48		8.58
5.1	10.44		9.18
11.52	5.46		9.84
5.76	9		9.9
11.52	9.54		9.72
12.48	3.36		9.72
14.82	7.8		9.96
21.48	6.96		9.72
12.78	3.3		9.78
11.82	9.54		9.54
10.5	8.94		9.6
12.78	8.88		12.6
12.06	8.76		10.2
12.96	10.68		16.02
12.24	5.22		11.16
7.62	8.16		10.2
13.44	11.64		11.7
13.62	6		15.66
17.94	8.7		10.74
3.3	11.04		10.14
22.32	8.82		11.34
18.3	9.78		27.54
9.18	7.92		12.24
8.04	11.4		3.54
9.84	13.62		5.58
17.22	4.32		5.76
7.08	10.08		4.2
15.72	4.62		10.8
10.26	3.78		7.26
17.16	8.88		7.44
13.08	9.42		7.38
13.44	7.32		7.44
16.8	13.14		13.44
12.18	9.66		10.2
11.94	3.18		24.06
12.24	11.16		9.36
20.1	13.02		8.64
10.92	9.42		8.04
11.46	3.48		3
13.02	7.74		10.14
18	8.7		9.9
15.66	9.84		3.78
14.82	7.74		10.74
6.72	7.56		11.7
14.88	15.9		2.52
15.54	1.62		14.82
15.96	5.22		21.42
9.06	1.74		43.32
8.04	10.38		20.1
7.62	5.46		5.7
15.36	7.38		12.06
12.06	3.48		11.82
11.34	2.46		11.88
11.76	6.84		3.6
12.66	9.06		19.08
9.72	8.28		15.78
8.22	8.4		10.98
4.86	12.06		7.38
12.78	2.64		11.76
9.42	7.26		1.02
16.8	12.66		0
13.62	2.28		8.4
16.26	6.24		19.2
5.7	10.14		2.52
28.68	4.56		3.6
6.18	11.88		0
13.02	16.32		15.42
12.78	12.54		14.28
11.1	8.16		12.72
19.26	3.18		2.82
10.8	2.46		9.24
16.86	3.12		3.6
13.5	2.76		0
13.92	9.96		5.82
12.36	8.46		14.76
10.86	5.22		24
14.64	12.48		12.84
10.2	5.7		10.86
18	15.36		19.08
12.78	7.5		18.18
12.9	2.4		5.1
11.4	16.2		0
15.54	13.14		19.26
14.64	9		40.02
14.22	9.54		9.3
12.96	8.76		25.74
15.36	10.74		2.52
9.18	11.94
18.96	7.62
8.88	5.94
18.3	15.78
13.26	9.36
14.94	9.24
17.64	12.54
21.6	2.58
15.18	1.98
17.46	15.42
8.82	7.86
12	2.46
14.88	6.78
14.34	9.12
8.52	10.68
15.66	4.38
14.22	6.06
13.8	10.38
13.44	10.38
21.96	9
2.52	6.66
10.86	15.96
10.8	10.8
20.52	2.46
14.16	5.58
14.7	2.76
29.28	5.46
11.4	7.62
14.88	8.82
13.26	6.96
12.96	4.02
17.1	3.3
10.5	5.88
5.7	3.06
18.18	7.5
13.08	1.92
10.5	7.5
9.54	4.5
16.44	10.98
12.06	9.78
17.22	11.88
14.52	3.06
15.06	9.66
4.68	9.66
10.98	11.88
10.32	8.28
9.96	10.2
11.4	10.2
13.08	5.94
8.7	3.54
9.24	12.3
12.18	7.2
16.62	6.84
14.94	13.56
10.02	2.58
16.92	9.06
13.5	8.58
23.52	3.54
14.28	12.3
19.8	7.2
5.7	8.7
19.44	9.78
13.92	2.28
10.44	17.64
6.96	5.94
14.1	13.98
13.68	7.56
11.94	13.14
17.46	7.38
13.92	5.58
13.2	5.1
11.04	7.74
13.8	10.98
14.64	6.78
7.68	6.66
24.78	8.82
9.36	11.52
15.42	0
15.3	8.28
18.66	9.96
13.26	3
13.68	5.46
11.34	7.56
5.88	6.78
8.22	9.66
7.68	9.72
9.18	26.88
9.18	12.48
9.78	15.9
9.36	4.56
15.78	6.18
16.68	5.46
17.1	5.64
5.7	10.02
15.9	15.48
10.68	1.8
9.72	10.26
8.7	5.46
18.48	5.46
15.6	5.46
15.78	3.96
2.52	8.88
12.24	13.2
12.96	6.72
9.54	5.46
9.18	4.74
14.82	10.08
21.3	5.64
15.96	3.48
13.8	16.32
5.82	7.68
2.04	7.26
16.08	10.08
13.68	11.28
18.54	7.74
16.74	2.34
14.4	7.92
15.72	14.04
11.64	12.12
13.5	14.76
19.38	3.18
24.96	7.38
17.64	3.72
7.8	10.98
13.32	7.26
8.76	10.92
8.46	9.18
9.36	9.18
8.88	8.4
17.1	11.76
17.1	8.94
24.96	9.24
14.64	8.88
21.54	3.54
18.6	7.68
14.94	9.48
11.04	15.9
14.76	9.72
9.36	4.62
7.74	6.48
17.4	6.06
17.46	4.92
11.88	8.82
23.34	10.08
20.7	9.96
24.72	7.38
15.36	18.9
22.74	6.48
23.94	11.94
13.8	7.74
10.2	4.38
9.9	9.78
12.42	8.82
8.7	3.48
16.44	14.34
13.5	13.26
22.86	9.24
10.08	4.26
11.22	10.86
19.74	4.92
11.46	4.32
11.82	7.86
12.78	9.06
17.34	9
20.1	9.06
32.64	8.22
13.86	7.86
27	2.94
36.42	5.52
9.72	9.3
17.1	4.62
18.54	12.24
25.08	5.28
10.5	5.22
11.46	17.82
8.34	5.46
13.14	7.38
12.72	14.7
6.36	9.06
8.94	3.78
19.74	11.16
14.22	9.3
13.14	10.14
10.08	6.54
13.38	9.9
2.52	9.18
14.64	9.18
2.52	4.92
0	10.56
10.2	7.26
16.5	4.02
16.56	8.22
10.56	8.22
18.6	7.62
15.06	12.18
31.14	14.64
13.62	6.42
9.6	5.46
23.52	7.68
18.54	11.28
24.42	10.8
18.36	8.64
13.14	15.96
15.48	6.18
13.98	9.24
13.38	5.1
10.62	7.56
15.9	2.82
10.92	5.22
19.86	11.16
1.2	11.7
17.58	8.34
5.58	10.98
18.48	4.8
19.68	9.48
10.02	12.96
29.4	11.28
13.86	2.7
21.42	2.04
8.04	10.68
16.2	8.4
14.82	11.64
17.88	5.88
13.5	12.48
	5.46
	7.2
	13.74
	12.18
	3.78
	3.12
	7.38
	2.46
	5.04
	7.92
	2.46
	4.44
	4.8
	1.26
	5.1
	13.98
	12.42
	11.4
	12.12
	4.14
	6.06
	3.84
	11.34
	9.84
	1.74
	6.42
	10.98
	7.38
	3.12
	18.36
	3.3
	3
	16.14
	6.9
	1.74
	12.36
	13.5
	13.2
	1.8
	3.48
	0

## Sheet: Fig. 1g
Unstimulated		FITC
ZT7	ZT19	ZT7	ZT19
3.16	2.044	8.191	9.344
1.941	2.136	7.842	7.455
7.317	4.315	0.658	0.867
1.906	19.642	3.628	1.938
19.076	7.109	8.424	12.087
12.557	1.256	14.73	7.369
1.301	7.988	2.992	6.005
1.06	1.118	10.011	13.863
11.593	4.258	5.053	19.623
0.867	11.845	12.263	1.858
1.226	14.645	6.987	4.823
3.385	2.218	8.666	10.572
17.736	15.352	3.99	5.86
35.637	13.275	13.313	13.978
2.771	5.986	14.522	2.305
9.239	30.084	13.381	13.866
1.582	5.814	8.834	12.551
1.053	30.844	6.428	6.337
5.838	18.751	2.906	17.333
15.173	16.437	5.727	1.226
10.357	8.982	7.495	6.97
12.369	26.783	8.061	1.285
27.704	12.953	6.386	10.436
14.699	8.299	9.593	8.923
19.845	19.48	8.571	8.43
9.297	11.515	6.453	0.863
16.577	17.887	10.737	4.001
30.627	17.719	7.973	3.426
28.821	1.208	8.797	8.69
33.859	1.993	6.265	4.772
5.847	4.13	6.831	12.184
10.073	4.951	0.674	5.33
4.297	0.829	15.91	7.752
28.379	10.917	13.552	10.446
1.779	5.543	3.199	2.903
26.141	17.676	8.691	14.288
27.236	2.689	3.878	18.928
2.282	4.824	14.575	0.867
5.294	17.544	8.883	9.367
10.746	11.675	6.968	3.677
19.629	35.731	12.567	5.134
6.737	14.805	0.867	3.677
16.669	23.767	4.944	0.867
2.787	17.837	17.333	19.132
3.932	10.663	0.766	3.162
12.966	21.419	3.295	5.035
15.376	3.098	5.16	21.822
3.922	31.345	1.553	3.908
6.045	18.212	8.05	5.898
11.14	24.001	8.948	2.741
0	24.217	5.989	7.124
2.301	7.003	7.605	5.749
14.179	8.401	18.017	10.403
0.949	29.422	3.688	2.192
12.245	8.692	5.972	4.772
7.403	6.463	2.752	1.226
3.171	3.306	13.885	6.705
3.146	8.665	1.054	3.735
6.833	3.277	5.925	3.877
0.867	1.938	5.96	4.206
4.936	0.957	4.566	4.422
2.571	1.159	2.192	1.359
1.115	14.062	0	7.081
40.972	9.799	0.867	3.384
17.307	27.186	10.35	14.2
29.561	4.754	4.89	0.863
23.763	7.296	6.008	5.075
26.382	16.672	5.07	6.466
13.453	30.685	10.708	19.548
15.08	7.483	9.952	7.546
25.67	31.509	4.062	5.939
11.412	36.299	8.712	6.337
32.549	20.552	4.789	10.874
0.366	20.872	1.938	1.938
15.643	7.889	8.077	4.419
29.339	34.702	4.172	4.667
17.314	6.096	0.867	11.572
3.652	20.501	4.51	7.239
24.082	29.424	1.105	6.309
24.691	6.814	2.793	7.111
39.127	7.56	16.668	4.503
28.058	9.336	8.003	0
17.337	3.395	3.815	8.342
7.757	8.563	0.456	5.906
38.581	16.436	8.236	7.637
34.996	8.65	5.216	1.191
12.341	5.2	1.226	8.524
20.963	29.693	1.226	5.65
40.864	4.446	1.226	2.453
9.336	3.538	2.392	5.237
13.912	3.524	1.733	14.73
12.501	1.733	2.236	5.996
14.493	4.903	5.41	0.867
0.85	18.39	5.763	20.961
3.436	11.076	10.428	2.081
6.98	2.235	7.18	1.226
11.309	8.005	2.616	4.534
2.6	36.688	8.565	1.938
10.689	2.301	1.395	21.4
20.493	11.871	7.302	8.236
10.42	14.006	2.717	0
5.109	7.429	6.4	9.236
3.677	2.6	3.305	5.166
1.511	1.37	1.618	3.125
6.038	37.526	1.938	3.601
1.313	1.773	1.733	4.091
4.026	6.177	9.225	7.778
33.301	4.165	1.143	1.463
5.583	10.342	2.448	20.439
6.904	8.251	6.031	4.815
3.258	4.66	7.453	14.145
31.292	8.924	8.133	12.361
11.019	36.717	4.412	13.382
2.81	8.482	1.733	7.792
4.333	5.144	6.524	10.945
14.693	10.312	7.577	4.896
18.199	10.374	7.461	16.387
5.701	22.083	3.372	13.604
3.293	1.733	0.867	18.247
1.263	2.6	0	11.892
4.279	3.807	3.746	2.259
16.648	11.75	5.712	9.566
13.571	11.993	2.013	7.993
9.213	5.005	13.677	19.962
8.883	1.766	6.618	13.049
9.69	4.107	4.924	1.942
6.067	4.176	4.15	10.322
3.125	9.744	4.776	7.286
8.056	35.275	4.174	11.044
1.249	12.579	2.641	12.698
3.589	2.217	1.789	1.305
0.867	17.615	2.776	8.71
0.816	4.333	1.156	14.215
15.481	18.634	10.146	4.551
27.755	15.062	4.006	8.726
2.006	1.759	9.491	1.675
3.668	19.881	0.867	2.256
4.632	11.891	0.671	3.876
18.053	15.062	18.127	14.664
8.6	2.767	15.973	4.151
7.095	3.208	7.857	2.827
6.122	25.195	5.734	4.249
24.78	29.155	0.955	2.451
16.861	32.829	2.55	2.429
4.155	11.413	5.2	11.627
25.434	28.225	1.226	4.001
3.531	4.07	5.202	10.934
3.866	28.878	5.474	2.388
2.828	4.344	4.852	1.067
4.429	17.291	4.162	6.067
34.726	15.091	10.561	12.693
13.635	17.172	14.257	1.058
11.833	19.637	14.622	1.924
5.499	21.939	4.488	3.938
3.467	16.481	7.595	6.309
11.479	0.867	4.198	18.094
10.966	21.559	5.636	3.126
4.333	1.87	14.197	3.731
0.867	4.271	7.396	0.635
4.667	1.894	12.846	4.541
8.253	3.616	4.69	8.815
12.002	1.88	9.564	4.206
24.056	3.937	1.733	18.476
10.214	8.593	8.188	5.026
14.422	7.421	7.902	7.444
8.236	22.228	3.907	5.343
22.33	19.414	4.375	6.987
3.289	11.698	3.277	3.118
1.494	9.749	3.461	0.853
4.215	11.353	5.722	6.822
11.713	13.521	10.295	1.906
7.505	17.322	6.587	2.577
14.546	4.516	12.526	4.222
8.546	30.417	4.838
4.946	20.533	3.148
10.49	22.966	5.702
12.596	2.101	0.867
0.919	1.861	1.973
0	12.18	3.056
5.782	15.854	3.27
15.631	20.99	7.354
3.495	1.168	1.938
4.867	5.242	16.527
2.865	9.718	0
7.267	4.824	0.867
4.748	5.585	5.584
1.309	5.246	8.237
4.14	8.66	11.3
2.168	2.644	11.721
9.078	1.881	7.867
1.879	5.477	4.04
5.481	13.056	5.62
2.178	9.217	2.451
12.461	15.319	1.595
2.513	9.919	5.716
2.961	3.223	4.533
4.399	7.581	13.473
1.226	9.484	12.678
1.938	5.898	2.451
3.876	18.364	2.6
3.502	3.573	12.494
1.131	3.32	1.226
2.876	3.89	4.938
6.001	7.258	16.369
1.463	8.683	2.887
4.836	4.367	4.012
38.147	7.912	13.454
31.359	14.813	1.733
15.575	9.947	0
19.9	3.737	10.851
20.523	12.762	9.982
29.386	4.695	12.959
23.044	1.649	11.056
35.191	9.905	1.107
7.478	7.019	17.959
41.523	9.134	6.225
14.132	9.009	5.684
7.966	7.622	1.226
9.805	8.024	2.741
45.261	10.101	0.867
3.573	12.035	11.66
8.77	9.1	5.24
22.748	3.403	1.961
7.519	5.125	4.854
5.272	7.659	9.251
16.256	3.068	0.867
7.896	8.376	5.929
44.131	13.799	15.819
42.995	26.687	1.405
8.71	5.756	6.261
13.537	7.293	6.03
31.729	3.873	6.987
3.677	8.105	4.333
10.269	22.337	4.333
21.405	5.806	1.938
23.219	3.579	1.733
22.189	7.199	9.051
37.691	7.12	5.408
10.107	3.125	8.871
45.693	16.16	1.733
40.687	6.882	2.6
3.359	12.241	3.544
22.097	4.772	1.733
25.267	8.12	3.76
10.481	2.935	1.579
4.24	8.222	3.616
42.521	29.29	1.074
34.269	12.172	2.18
16.196	1.938	1.33
46.983	0.867	1.907
20.445	20.944	4.094
3.125	3.642	1.111
19.642	3.825	3.85
29.277	14.897	2.909
35.742	13.115	3.708
13.349	5.481	5.811
6.767	33.092	1.539
6.128	1.728	4.245
8.994	2.26	4.094
31.067	0.364	5.696
8.194	5.728	3.467
5.536	4.333	2.6
17.961	5.549	1.659
8.717	24.134	12.025
24.862	6.987	4.494
5.84	3.9	2.942
23.038	3.385	5.07
9.046	11.648	4.034
12.871	7.907	1.839
16.736	26.8	1.554
18.792	6.692	3.453
7.235	5.029	4.166
36.596	8.574	0.499
13.246	3.573	16.215
41.27	8.003	1.938
38.356	3.5	1.226
14.318	0.867	1.413
18.062	10.042	1.777
9.93	1.293	0.867
21.684	18.109	4.918
16.633	3.573	4.424
20.732	1.993	15.064
11.034	2.741	4.522
22.985	6.492	7.09
3.835	2.741	0.421
6.631	3.217	16.626
5.452	6.799	7.569
26.639	32.271	1.936
30.293	31.851	7.97
7.971	32.952	4.267
29.297	13.53	1.016
15.479	15.452	2.966
19.688	18.07	1.173
11.45	36.214	1.539
7.471	15.741	8.451
27.858	24.989	0.531
6.609	22.779	13.974
37.903	8.495	4.277
38.928	34.043	10.14
39.493	32.32	0.974
8.182	11.266	2.622
37.094	32.644	3.521
22.344	20.826	1.226
14.164	13.166	3.955
26.905	14.636	0.256
47.554	6.066	1.382
9.885	22.282	8.188
11.267	16.883	2.676
10.333	27.741	1.871
8.614	18.147	0
40.96	17.281	9.621
27.657	5.399	8.68
33.66	36.479	6.132
5.79	22.533	8.162
16.1	28.346	1.226
3.572	7.364	17.676
32.187	9.573	3.975
21.419	10.333	2.335
18.744	24.954	1.104
16.568	33.603	5.753
12.183	24.386	6.243
11.424	10.426	4.32
13.331	29.182	6.257
29.256	12.472	6.118
0.793	13.616	5.756
3.056	8.79	3.252
26.456	13.969	7.848
2.403	23.97	2.62
24.573	7.555	1.178
2.829	3.573	7.146
9.424	1.226	6.259
38.612	5.053	3.109
12.409	6.848	1.422
2.665	17.664	5.943
47.489	19.883	5.044
3.674	5.119	1.226
17.004	0.453	3.187
18.804	12.716	2.203
5.971	12.247	0.59
4.588	29.392	8.077
9.674	18.761	6.343
28.907	9.689	4.772
46.499	32.729	4.842
20.381	11.643	4.001
44.692	23.076	12.052
30.261	10.147	7.569
46.181	2.558	3.134
4.193	26.891	2.642
3.011	31.597	1.885
37.386	12.256	2.397
44.166	19.934	4.877
42.436	4.846	1.595
4.326	27.406	17.206
26.09	4.57	2.585
4.028	29.076	2.393
18.489	24.817	3.273
14.906	6.309	0.763
3.27	6.181	1.82
16.17	9.617	1.812
25.212	4.724	4
2.672	4.379	3.267
34.88	10.962	9.452
21.549	6.799	3.962
10.144	19.458	1.251
17.851	9.572	3.472
12.915	27.471	1.08
5.577	28.56	4.694
15.971	8.983	13.272
24.238	33.916	8.955
4.607	29.895	5.156
44.099	4.894	16.399
17.442	33.852	12.373
4.667	32.887	2.766
42.998	23.777	1.201
15.882	11.7	1.895
1.586	32.606	1.953
4.382	15.823	1.421
0.817	14.118	3.669
1.448	36.563	0.292
18.459	19.301	4.698
18.047	13.698	2.514
3.028	6.65	2.658
13.66	21.065	3.5
27.602	5.932	4.283
23.515	6.311	8.2
32.249	13.887	0.836
5.285	9.971	5.767
32.449	6.53	5.506
38.603	13.823	1.017
8.882	1.226	6.045
20.545	9.544	3.755
16.557	3.081	1.283
0.867	16.878	5.959
8.914	2.741	15.487
1.73	5.631	0.867
4.518	2.206	3.839
1.958	8.222	7.3
18.747	0.609	14.659
3.233	13.257	3.68
11.274	1.938	1.938
35.674	3.677	0.611
25.815	1.938	5.163
19.046	0.867	7.539
35.518	4.304	1.226
29.862	7.475	5.21
20.86	2.618	6.103
16.338	4.369	6.547
6.477	22.23	4.213
14.166	2.624	4.361
33.453	7.507	0.342
26.68	15.024	0
1.115	0.801	3.873
8.641	5.895	11.843
41.015	4.552	0.867
8.94	7.136	1.226
2.741	4.195	0
15.602	23.943	0.737
21.912	22.033	8.89
1.128	2.893	0.968
25.625	2.819	1.298
12.763	0.867	1.226
6.62	1.095	0
31.417	0.978	3.673
4.577	17.467	4.018
22.599	12.485	8.168
4.712	1.847	14.084
20.637	4.416	5.693
21.385	2.01	6.5
6.85	24.624	6.19
18.699	5.26	1.746
3.892	4.657	0
40.415	23.588	2.899
33.932	12.02	13.626
16.489	3.373	3.157
12.04	3.105	8.767
12.88	25.231	0.867
13.313	6.409
23.077	3.931
3.077	17.262
15.933	9.475
14.758	3.305
5.226	28.636
12.525	4.423
32.133	8.898
32.335	1.757
20.799	5.445
3.454	7.45
2.871	25.736
44.196	28.848
14.522	3.494
17.995	2.142
29.501	11.983
36.567	4.902
4.667	11.22
42.762	11.311
12.86	25.664
38.657	0
38.512	3.368
18.347	14.332
6.548	29.441
4.561	5.549
20.731	2.451
46.034	5.542
34.055	1.304
13.796	2.087
41.284	5.493
6.309	36.976
33.171	3.492
11.026	33.297
27.198	9.109
17.426	8.973
6.868	16.177
4.978	4.635
29.76	14.407
32.031	2.931
25.546	3.601
5.368	21.778
12.093	28.798
18.585	6.555
15.559	10.567
34.438	8.143
14.136	17.745
38.986	7.422
10.575	12.238
3.627	34.808
3.011	14.648
9.667	34.982
26.201	27.163
25.739	31.769
3.662	31.376
29.031	1.807
38.549	1.093
26.552	14.432
30.892	15.098
0.867	16.382
10.778	14.735
29.78	9.374
9.334	9.808
35.13	1.813
33.519	23.255
9.968	3.876
2.741	2.569
39.571	11.349
24.817	4.076
27.567	0
2.6	4.506
6.987	33.786
6.249	1.069
47.241	1.938
25.656	9.47
30.751	4.679
15.341	6.108
19.423	23.763
4.104	11.75
38.15	28.92
24.987	7.131
11.555	3.267
1.589	5.828
19.433	3.573
8.877	16.527
5.252	21.22
11.558	1.569
27.681	17.403
11.806	7.485
2.589	6.249
14.291	6.987
26.666	5.373
27.186	29.398
8.066	12.884
13.707	25.799
10.139	1.938
8.005	4.693
34.265	24.65
22.277	15.684
8.666	3.467
19.155	5.766
33.273	26.758
2.645	10.389
3.698	32.246
32.777	3.461
11.544	16.518
19.574	4.369
33.253	36.865
21.616	32.494
24.117	17.374
3.758	5.209
9.243	1.133
38.614	2.6
6.931	10.52
20.452	18.672
7.377	6.79
24.452	32.514
14.387	7.497
21.286	31.505
24.938	5.328
23.186	24.471
12.595	28.562
1.998	14.482
6.983	4
7.171	19.063
15.835	3.359
13.702	33.396
6.786	20.308
25.464	2.668
34.607	5.955
6.909	15.729
31.415	0.867
13.257	15.385
31.767	24.451
33.993	22.799
15.113	17.478
6.007	11.02
38.075	7.046
33.085	27.053
44.037	21.735
1.938	11.763
10.14	11.261
4.419	7.752
21.402	1.226
0.867	22.498
4.923	17.722
3.772	8.549
22.02	23.836
23.369	1.733
1.981	6.741
0.695	13.557
5.481	6.936
4.667	13.589
6.309	12.553
19.727	23.77
16.746	6.747
17.823	3.381
3.964	12.079
4.598	11.47
13.703	14.427
29.76	11.269
6.672	8.192
5.463	12.397
20.648	6.6
12.138	1.939
7.339	18.009
2.535	17.316
3.015	10.988
20.879	2.715
28.526	22.541
19.059	9.662
10.086	17.041
26.301	17.508
23.473	3.51
22.18	19.498
8.324	20.722
12.196	2.656
23.196	3.74
17.983	16.687
9.241	1.418
24.346	23.33
25.573	12.216
15.427	9.955
39.577	18.691
15.687	20.85
13.333	14.661
10.144	3.965
15.98	2.453
12.643	5.074
8.622	0.873
15.086	9.923
4.235	19.662
2.956	17.327
5.593	7.806
6.742	7.477
1.347	11.069
9.372	4.072
8.804	4.448
15.172	10.585
11.318	17.18
4.034	5.19
17.63	13.063
17.157	3.59
6.835	9.508
11.116	12.243
4.72	14.029
9.19	0.957
2.741	1.563
3.303	5.184
11.822	7.327
12.511	12.594
8.535	2.082
8.923	13.565
14.123	4.333
2.836	7.957
4.468	4.139
8.17	4.507
1.224	0.084
9.706	1.112
11.592	2.6
7.166	0.867
11.088	1.773
3.601	2.81
4.555	0.863
0.867	1.575
7.664	4.177
0.867	0.442
0	2.946
3.467	10.994
6.12	14.975
7.729	11.472
5.202	17.637
10.053	0.515
5.13	4.361
10.264	6.709
4.824	4.361
3.278	3.994
5.702	0.617
10.343	3.008
13.925	5.228
6.249	2.6
3.009	1.241
7.042	11.033
2.726	0.784
4.907	1.062
3.614	5.714
7.546	2.432
3.716	0.618
6.763	4.368
0.406	4.777
5.979	4.675
1.89	0.645
6.297	1.226
6.691	0
3.403
10.016
4.72
7.3
2.741
5.507
5.053
6.086
4.592

## Sheet: Fig. 1h
ZT	mean	min	max	Average T/DC	Constant migration
0	0.85879	0.805406	0.959546	1.25	1
0.1	0.872184	0.81996	0.976346	1.25	1
0.2	0.885868	0.828772	0.993406	1.25	1
0.3	0.899839	0.837851	1.01072	1.25	1
0.4	0.914092	0.847194	1.02828	1.25	1
0.5	0.928623	0.856799	1.04609	1.25	1
0.6	0.943428	0.866663	1.06413	1.25	1
0.7	0.958502	0.876781	1.0824	1.25	1
0.8	0.97384	0.887151	1.10089	1.25	1
0.9	0.989436	0.897769	1.1196	1.25	1
1	1.00529	0.90863	1.13852	1.25	1
1.1	1.02138	0.919731	1.15763	1.25	1
1.2	1.03772	0.931066	1.17694	1.25	1
1.3	1.05429	0.942632	1.19643	1.25	1
1.4	1.07108	0.954422	1.21609	1.25	1
1.5	1.0881	0.966433	1.23592	1.25	1
1.6	1.10533	0.978659	1.25591	1.25	1
1.7	1.12277	0.991093	1.27605	1.25	1
1.8	1.1404	1.00373	1.29631	1.25	1
1.9	1.15822	1.01656	1.31671	1.25	1
2	1.17622	1.02959	1.33722	1.25	1
2.1	1.19439	1.0428	1.35784	1.25	1
2.2	1.21272	1.05619	1.37855	1.25	1
2.3	1.2312	1.06975	1.39934	1.25	1
2.4	1.24983	1.08347	1.4202	1.25	1
2.5	1.26858	1.09735	1.44112	1.25	1
2.6	1.28746	1.11138	1.46208	1.25	1
2.7	1.30644	1.12555	1.48307	1.25	1
2.8	1.32553	1.13986	1.50408	1.25	1
2.9	1.3447	1.15429	1.5251	1.25	1
3	1.36394	1.16884	1.5461	1.25	1
3.1	1.38325	1.1835	1.56708	1.25	1
3.2	1.4026	1.19826	1.58802	1.25	1
3.3	1.422	1.21311	1.60891	1.25	1
3.4	1.44141	1.22804	1.62972	1.25	1
3.5	1.46083	1.24305	1.65045	1.25	1
3.6	1.48025	1.25813	1.67107	1.25	1
3.7	1.49964	1.27326	1.69157	1.25	1
3.8	1.51901	1.28843	1.71194	1.25	1
3.9	1.53832	1.30364	1.73215	1.25	1
4	1.55756	1.31887	1.75218	1.25	1
4.1	1.57672	1.33411	1.77203	1.25	1
4.2	1.59578	1.34936	1.79166	1.25	1
4.3	1.61473	1.3646	1.81107	1.25	1
4.4	1.63355	1.37983	1.83023	1.25	1
4.5	1.65221	1.39502	1.84912	1.25	1
4.6	1.67071	1.41017	1.86772	1.25	1
4.7	1.68903	1.42527	1.88601	1.25	1
4.8	1.70714	1.4403	1.90398	1.25	1
4.9	1.72502	1.45526	1.9216	1.25	1
5	1.74267	1.47012	1.93885	1.25	1
5.1	1.76006	1.48488	1.95571	1.25	1
5.2	1.77717	1.49953	1.97217	1.25	1
5.3	1.79399	1.51404	1.98819	1.25	1
5.4	1.81048	1.52842	2.00376	1.25	1
5.5	1.82664	1.54264	2.01885	1.25	1
5.6	1.84244	1.55669	2.03345	1.25	1
5.7	1.85787	1.57056	2.04754	1.25	1
5.8	1.8729	1.58424	2.06109	1.25	1
5.9	1.88751	1.5977	2.07408	1.25	1
6	1.90168	1.61094	2.08649	1.25	1
6.1	1.91541	1.62394	2.09831	1.25	1
6.2	1.92865	1.63669	2.1095	1.25	1
6.3	1.9414	1.64917	2.12006	1.25	1
6.4	1.95363	1.66137	2.12996	1.25	1
6.5	1.96533	1.67327	2.13918	1.25	1
6.6	1.97648	1.68486	2.14771	1.25	1
6.7	1.98705	1.69613	2.15553	1.25	1
6.8	1.99704	1.70705	2.16261	1.25	1
6.9	2.00641	1.71762	2.16894	1.25	1
7	2.01516	1.72782	2.17451	1.25	1
7.1	2.02327	1.73763	2.1793	1.25	1
7.2	2.03071	1.74705	2.18329	1.25	1
7.3	2.03749	1.75606	2.18648	1.25	1
7.4	2.04356	1.76463	2.18884	1.25	1
7.5	2.04894	1.77277	2.19038	1.25	1
7.6	2.05359	1.78045	2.19106	1.25	1
7.7	2.05751	1.78767	2.19398	1.25	1
7.8	2.06069	1.7944	2.19781	1.25	1
7.9	2.06311	1.80064	2.20073	1.25	1
8	2.06476	1.80637	2.20273	1.25	1
8.1	2.06564	1.81159	2.2038	1.25	1
8.2	2.06573	1.81627	2.20394	1.25	1
8.3	2.06503	1.82042	2.20313	1.25	1
8.4	2.06353	1.82401	2.20136	1.25	1
8.5	2.06123	1.82704	2.19864	1.25	1
8.6	2.05813	1.8295	2.19495	1.25	1
8.7	2.05421	1.83138	2.1903	1.25	1
8.8	2.04948	1.83268	2.18468	1.25	1
8.9	2.04394	1.83337	2.17809	1.25	1
9	2.0376	1.83347	2.17054	1.25	1
9.1	2.03045	1.83296	2.16204	1.25	1
9.2	2.02249	1.83184	2.15258	1.25	1
9.3	2.01374	1.83009	2.14218	1.25	1
9.4	2.0042	1.82773	2.13085	1.25	1
9.5	1.99389	1.82475	2.11859	1.25	1
9.6	1.9828	1.82115	2.10543	1.25	1
9.7	1.97095	1.81692	2.09138	1.25	1
9.8	1.95836	1.81206	2.07645	1.25	1
9.9	1.94503	1.80659	2.06066	1.25	1
10	1.93099	1.8005	2.04404	1.25	1
10.1	1.91625	1.7938	2.0266	1.25	1
10.2	1.90083	1.78648	2.00838	1.25	1
10.3	1.88475	1.77856	1.98939	1.25	1
10.4	1.86803	1.77005	1.96967	1.25	1
10.5	1.85069	1.76095	1.94924	1.25	1
10.6	1.83276	1.75128	1.92813	1.25	1
10.7	1.81425	1.74104	1.90637	1.25	1
10.8	1.79521	1.73024	1.88399	1.25	1
10.9	1.77565	1.7189	1.86104	1.25	1
11	1.75559	1.70704	1.83754	1.25	1
11.1	1.73508	1.69466	1.81353	1.25	1
11.2	1.71413	1.67157	1.78904	1.25	1
11.3	1.69279	1.6458	1.76412	1.25	1
11.4	1.67107	1.61978	1.73879	1.25	1
11.5	1.64901	1.59354	1.7131	1.25	1
11.6	1.62664	1.56711	1.68709	1.25	1
11.7	1.604	1.54055	1.6608	1.25	1
11.8	1.58111	1.51387	1.63426	1.25	1
11.9	1.55801	1.48712	1.60751	1.25	1
12	1.53473	1.46033	1.5806	1.25	1
12.1	1.51131	1.43354	1.55356	1.25	1
12.2	1.48777	1.40678	1.53012	1.25	1
12.3	1.46415	1.38008	1.51314	1.25	1
12.4	1.44048	1.35348	1.49593	1.25	1
12.5	1.41679	1.32701	1.47851	1.25	1
12.6	1.39312	1.30071	1.46092	1.25	1
12.7	1.36949	1.27459	1.44317	1.25	1
12.8	1.34593	1.2487	1.42529	1.25	1
12.9	1.32247	1.22306	1.40731	1.25	1
13	1.29915	1.19769	1.38925	1.25	1
13.1	1.27599	1.17263	1.37115	1.25	1
13.2	1.25301	1.1479	1.35302	1.25	1
13.3	1.23024	1.12352	1.33489	1.25	1
13.4	1.2077	1.09951	1.31679	1.25	1
13.5	1.18543	1.0759	1.29874	1.25	1
13.6	1.16344	1.05269	1.28076	1.25	1
13.7	1.14175	1.02992	1.26289	1.25	1
13.8	1.12038	1.0076	1.24513	1.25	1
13.9	1.09935	0.98574	1.22752	1.25	1
14	1.07868	0.964354	1.21007	1.25	1
14.1	1.05838	0.943457	1.1928	1.25	1
14.2	1.03848	0.923057	1.17574	1.25	1
14.3	1.01897	0.903165	1.15889	1.25	1
14.4	0.99988	0.883788	1.14228	1.25	1
14.5	0.981214	0.864934	1.12593	1.25	1
14.6	0.962981	0.846607	1.10984	1.25	1
14.7	0.94519	0.828811	1.09404	1.25	1
14.8	0.927848	0.811549	1.07852	1.25	1
14.9	0.91096	0.794824	1.06331	1.25	1
15	0.894531	0.778635	1.04842	1.25	1
15.1	0.878565	0.762982	1.03385	1.25	1
15.2	0.863062	0.747865	1.01961	1.25	1
15.3	0.848025	0.73328	1.00571	1.25	1
15.4	0.833453	0.719225	0.992148	1.25	1
15.5	0.819345	0.705696	0.978935	1.25	1
15.6	0.8057	0.692688	0.966071	1.25	1
15.7	0.792515	0.680197	0.953559	1.25	1
15.8	0.779786	0.668216	0.941399	1.25	1
15.9	0.767509	0.656739	0.929592	1.25	1
16	0.755679	0.64576	0.918137	1.25	1
16.1	0.744292	0.635272	0.907031	1.25	1
16.2	0.733341	0.625267	0.896271	1.25	1
16.3	0.722819	0.615738	0.885856	1.25	1
16.4	0.71272	0.606676	0.87578	1.25	1
16.5	0.703036	0.598075	0.866038	1.25	1
16.6	0.693761	0.589926	0.856626	1.25	1
16.7	0.684887	0.582222	0.847537	1.25	1
16.8	0.676405	0.574953	0.838765	1.25	1
16.9	0.668308	0.568113	0.830304	1.25	1
17	0.660588	0.561693	0.822146	1.25	1
17.1	0.653237	0.555687	0.814285	1.25	1
17.2	0.646248	0.550086	0.806713	1.25	1
17.3	0.639612	0.544884	0.799423	1.25	1
17.4	0.633322	0.540073	0.792407	1.25	1
17.5	0.62737	0.535647	0.785658	1.25	1
17.6	0.62175	0.531599	0.779168	1.25	1
17.7	0.616455	0.527924	0.77293	1.25	1
17.8	0.611477	0.524615	0.766938	1.25	1
17.9	0.606811	0.521667	0.761184	1.25	1
18	0.602451	0.519076	0.755661	1.25	1
18.1	0.598391	0.516836	0.750364	1.25	1
18.2	0.594627	0.514943	0.745286	1.25	1
18.3	0.591152	0.513393	0.740423	1.25	1
18.4	0.587963	0.512182	0.735768	1.25	1
18.5	0.585056	0.511308	0.731317	1.25	1
18.6	0.582427	0.50945	0.727066	1.25	1
18.7	0.580074	0.506656	0.72301	1.25	1
18.8	0.577992	0.504157	0.719147	1.25	1
18.9	0.576181	0.501953	0.715474	1.25	1
19	0.574638	0.500042	0.711988	1.25	1
19.1	0.573361	0.498421	0.708687	1.25	1
19.2	0.57235	0.497091	0.70557	1.25	1
19.3	0.571603	0.496051	0.702636	1.25	1
19.4	0.571121	0.495301	0.699884	1.25	1
19.5	0.570902	0.494841	0.697315	1.25	1
19.6	0.570948	0.494671	0.694928	1.25	1
19.7	0.571258	0.494792	0.692724	1.25	1
19.8	0.571833	0.495206	0.690704	1.25	1
19.9	0.572676	0.495913	0.68887	1.25	1
20	0.573785	0.496916	0.687225	1.25	1
20.1	0.575164	0.498216	0.685769	1.25	1
20.2	0.576814	0.499815	0.684505	1.25	1
20.3	0.578736	0.501715	0.683436	1.25	1
20.4	0.580933	0.503919	0.682566	1.25	1
20.5	0.583407	0.506429	0.681897	1.25	1
20.6	0.58616	0.509248	0.681433	1.25	1
20.7	0.589194	0.512379	0.681176	1.25	1
20.8	0.592511	0.515823	0.681132	1.25	1
20.9	0.596114	0.519585	0.681304	1.25	1
21	0.600006	0.523666	0.681694	1.25	1
21.1	0.604188	0.52807	0.682309	1.25	1
21.2	0.608663	0.532799	0.68315	1.25	1
21.3	0.613433	0.537856	0.684223	1.25	1
21.4	0.618501	0.543244	0.685531	1.25	1
21.5	0.623869	0.548965	0.687078	1.25	1
21.6	0.629538	0.555022	0.688867	1.25	1
21.7	0.635512	0.561418	0.690903	1.25	1
21.8	0.641791	0.568155	0.693188	1.25	1
21.9	0.648377	0.575235	0.695727	1.25	1
22	0.655272	0.58266	0.698523	1.25	1
22.1	0.662478	0.590433	0.701577	1.25	1
22.2	0.669995	0.598554	0.706538	1.25	1
22.3	0.677826	0.607027	0.717973	1.25	1
22.4	0.685969	0.615852	0.729728	1.25	1
22.5	0.694427	0.625031	0.741803	1.25	1
22.6	0.7032	0.634564	0.754196	1.25	1
22.7	0.712287	0.644454	0.766904	1.25	1
22.8	0.72169	0.654699	0.779925	1.25	1
22.9	0.731407	0.665302	0.793257	1.25	1
23	0.741439	0.676262	0.806898	1.25	1
23.1	0.751785	0.68758	0.820844	1.25	1
23.2	0.762444	0.699254	0.835093	1.25	1
23.3	0.773414	0.711286	0.849642	1.25	1
23.4	0.784695	0.723673	0.864486	1.25	1
23.5	0.796284	0.736416	0.879623	1.25	1
23.6	0.808181	0.749512	0.895048	1.25	1
23.7	0.820382	0.762961	0.910757	1.25	1
23.8	0.832886	0.776762	0.926747	1.25	1
23.9	0.84569	0.790911	0.943011	1.25	1
24	0.85879	0.805406	0.959546	1.25	1

## Sheet: Fig. 1i
ZT	T osc/DC osc	T con/DC osc	T osc/DC con
0	0.85879	1.15085	0.746225
0.1	0.872184	1.15794	0.753221
0.2	0.885868	1.16489	0.760472
0.3	0.899839	1.1717	0.767974
0.4	0.914092	1.17837	0.775724
0.5	0.928623	1.18489	0.783719
0.6	0.943428	1.19126	0.791957
0.7	0.958502	1.19748	0.800433
0.8	0.97384	1.20354	0.809145
0.9	0.989436	1.20945	0.818089
1	1.00529	1.21519	0.827263
1.1	1.02138	1.22078	0.836663
1.2	1.03772	1.2262	0.846286
1.3	1.05429	1.23146	0.856129
1.4	1.07108	1.23655	0.866189
1.5	1.0881	1.24147	0.876463
1.6	1.10533	1.24622	0.886947
1.7	1.12277	1.2508	0.897638
1.8	1.1404	1.25521	0.908533
1.9	1.15822	1.25944	0.919628
2	1.17622	1.2635	0.93092
2.1	1.19439	1.26738	0.942405
2.2	1.21272	1.27109	0.954081
2.3	1.2312	1.27461	0.965943
2.4	1.24983	1.27796	0.977988
2.5	1.26858	1.28112	0.990211
2.6	1.28746	1.28411	1.00261
2.7	1.30644	1.28691	1.01518
2.8	1.32553	1.28953	1.02792
2.9	1.3447	1.29197	1.04081
3	1.36394	1.29422	1.05387
3.1	1.38325	1.29629	1.06708
3.2	1.4026	1.29817	1.08045
3.3	1.422	1.29987	1.09395
3.4	1.44141	1.30138	1.1076
3.5	1.46083	1.30271	1.12138
3.6	1.48025	1.30385	1.13529
3.7	1.49964	1.3048	1.14933
3.8	1.51901	1.30557	1.16348
3.9	1.53832	1.30615	1.17775
4	1.55756	1.30654	1.19212
4.1	1.57672	1.30675	1.2066
4.2	1.59578	1.30677	1.22117
4.3	1.61473	1.3066	1.23583
4.4	1.63355	1.30625	1.25057
4.5	1.65221	1.3057	1.26538
4.6	1.67071	1.30497	1.28027
4.7	1.68903	1.30406	1.29521
4.8	1.70714	1.30295	1.31021
4.9	1.72502	1.30166	1.32525
5	1.74267	1.30019	1.34032
5.1	1.76006	1.29853	1.35543
5.2	1.77717	1.29668	1.37056
5.3	1.79399	1.29465	1.38569
5.4	1.81048	1.29243	1.40083
5.5	1.82664	1.29003	1.41596
5.6	1.84244	1.28745	1.43108
5.7	1.85787	1.28468	1.44617
5.8	1.8729	1.28174	1.46122
5.9	1.88751	1.27861	1.47622
6	1.90168	1.2753	1.49117
6.1	1.91541	1.27181	1.50605
6.2	1.92865	1.26814	1.52085
6.3	1.9414	1.26429	1.53556
6.4	1.95363	1.26027	1.55017
6.5	1.96533	1.25607	1.56467
6.6	1.97648	1.2517	1.57904
6.7	1.98705	1.24715	1.59327
6.8	1.99704	1.24244	1.60736
6.9	2.00641	1.23755	1.62128
7	2.01516	1.23249	1.63503
7.1	2.02327	1.22727	1.6486
7.2	2.03071	1.22188	1.66196
7.3	2.03749	1.21633	1.67512
7.4	2.04356	1.21061	1.68804
7.5	2.04894	1.20474	1.70073
7.6	2.05359	1.19871	1.71317
7.7	2.05751	1.19252	1.72535
7.8	2.06069	1.18618	1.73725
7.9	2.06311	1.17969	1.74886
8	2.06476	1.17305	1.76017
8.1	2.06564	1.16627	1.77116
8.2	2.06573	1.15934	1.78182
8.3	2.06503	1.15227	1.79214
8.4	2.06353	1.14507	1.8021
8.5	2.06123	1.13774	1.8117
8.6	2.05813	1.13027	1.82091
8.7	2.05421	1.12268	1.82974
8.8	2.04948	1.11496	1.83816
8.9	2.04394	1.10713	1.84617
9	2.0376	1.09918	1.85375
9.1	2.03045	1.09112	1.86089
9.2	2.02249	1.08295	1.86758
9.3	2.01374	1.07468	1.87381
9.4	2.0042	1.06631	1.87957
9.5	1.99389	1.05785	1.88485
9.6	1.9828	1.04929	1.88965
9.7	1.97095	1.04066	1.89395
9.8	1.95836	1.03194	1.89774
9.9	1.94503	1.02316	1.90101
10	1.93099	1.0143	1.90377
10.1	1.91625	1.00538	1.906
10.2	1.90083	0.996403	1.90769
10.3	1.88475	0.987375	1.90885
10.4	1.86803	0.978302	1.90946
10.5	1.85069	0.96919	1.90952
10.6	1.83276	0.960044	1.90903
10.7	1.81425	0.950873	1.90799
10.8	1.79521	0.941681	1.90639
10.9	1.77565	0.932476	1.90423
11	1.75559	0.923264	1.90151
11.1	1.73508	0.914052	1.89823
11.2	1.71413	0.904848	1.89439
11.3	1.69279	0.895658	1.88999
11.4	1.67107	0.886489	1.88504
11.5	1.64901	0.87735	1.87953
11.6	1.62664	0.868246	1.87348
11.7	1.604	0.859187	1.86688
11.8	1.58111	0.850178	1.85974
11.9	1.55801	0.841229	1.85207
12	1.53473	0.832346	1.84387
12.1	1.51131	0.823537	1.83514
12.2	1.48777	0.814811	1.82591
12.3	1.46415	0.806174	1.81617
12.4	1.44048	0.797635	1.80594
12.5	1.41679	0.789201	1.79522
12.6	1.39312	0.780881	1.78403
12.7	1.36949	0.772681	1.77238
12.8	1.34593	0.764611	1.76028
12.9	1.32247	0.756677	1.74774
13	1.29915	0.748887	1.73478
13.1	1.27599	0.741249	1.7214
13.2	1.25301	0.73377	1.70763
13.3	1.23024	0.726458	1.69347
13.4	1.2077	0.71932	1.67895
13.5	1.18543	0.712364	1.66408
13.6	1.16344	0.705597	1.64887
13.7	1.14175	0.699025	1.63334
13.8	1.12038	0.692655	1.61751
13.9	1.09935	0.686495	1.6014
14	1.07868	0.68055	1.58501
14.1	1.05838	0.674828	1.56838
14.2	1.03848	0.669333	1.55151
14.3	1.01897	0.664073	1.53443
14.4	0.99988	0.659052	1.51715
14.5	0.981214	0.654277	1.49969
14.6	0.962981	0.649753	1.48207
14.7	0.94519	0.645484	1.46431
14.8	0.927848	0.641475	1.44643
14.9	0.91096	0.637731	1.42844
15	0.894531	0.634256	1.41036
15.1	0.878565	0.631055	1.39222
15.2	0.863062	0.628129	1.37402
15.3	0.848025	0.625484	1.35579
15.4	0.833453	0.623122	1.33754
15.5	0.819345	0.621045	1.3193
15.6	0.8057	0.619256	1.30108
15.7	0.792515	0.617757	1.28289
15.8	0.779786	0.61655	1.26476
15.9	0.767509	0.615636	1.24669
16	0.755679	0.615017	1.22871
16.1	0.744292	0.614692	1.21084
16.2	0.733341	0.614663	1.19308
16.3	0.722819	0.614928	1.17545
16.4	0.71272	0.615489	1.15797
16.5	0.703036	0.616345	1.14065
16.6	0.693761	0.617493	1.12351
16.7	0.684887	0.618934	1.10656
16.8	0.676405	0.620665	1.08981
16.9	0.668308	0.622685	1.07327
17	0.660588	0.62499	1.05696
17.1	0.653237	0.627579	1.04088
17.2	0.646248	0.630449	1.02506
17.3	0.639612	0.633596	1.00949
17.4	0.633322	0.637017	0.994199
17.5	0.62737	0.640707	0.979184
17.6	0.62175	0.644663	0.964457
17.7	0.616455	0.648881	0.950028
17.8	0.611477	0.653355	0.935904
17.9	0.606811	0.65808	0.922093
18	0.602451	0.663052	0.908603
18.1	0.598391	0.668265	0.89544
18.2	0.594627	0.673714	0.88261
18.3	0.591152	0.679391	0.87012
18.4	0.587963	0.685292	0.857974
18.5	0.585056	0.69141	0.846178
18.6	0.582427	0.697738	0.834736
18.7	0.580074	0.70427	0.823652
18.8	0.577992	0.710999	0.81293
18.9	0.576181	0.717919	0.802572
19	0.574638	0.725021	0.792582
19.1	0.573361	0.732298	0.782962
19.2	0.57235	0.739744	0.773714
19.3	0.571603	0.747351	0.764839
19.4	0.571121	0.755111	0.75634
19.5	0.570902	0.763017	0.748217
19.6	0.570948	0.771061	0.74047
19.7	0.571258	0.779235	0.733101
19.8	0.571833	0.787532	0.726108
19.9	0.572676	0.795944	0.719492
20	0.573785	0.804463	0.713253
20.1	0.575164	0.81308	0.707389
20.2	0.576814	0.82179	0.7019
20.3	0.578736	0.830583	0.696784
20.4	0.580933	0.839451	0.69204
20.5	0.583407	0.848388	0.687666
20.6	0.58616	0.857385	0.68366
20.7	0.589194	0.866435	0.680021
20.8	0.592511	0.87553	0.676745
20.9	0.596114	0.884663	0.673832
21	0.600006	0.893826	0.671278
21.1	0.604188	0.903012	0.66908
21.2	0.608663	0.912214	0.667236
21.3	0.613433	0.921425	0.665744
21.4	0.618501	0.930637	0.664599
21.5	0.623869	0.939845	0.6638
21.6	0.629538	0.949039	0.663343
21.7	0.635512	0.958216	0.663224
21.8	0.641791	0.967367	0.663441
21.9	0.648377	0.976486	0.66399
22	0.655272	0.985567	0.664868
22.1	0.662478	0.994604	0.666072
22.2	0.669995	1.00359	0.667598
22.3	0.677826	1.01252	0.669442
22.4	0.685969	1.02139	0.671602
22.5	0.694427	1.03019	0.674074
22.6	0.7032	1.03892	0.676853
22.7	0.712287	1.04758	0.679938
22.8	0.72169	1.05615	0.683324
22.9	0.731407	1.06463	0.687009
23	0.741439	1.07301	0.690987
23.1	0.751785	1.08131	0.695257
23.2	0.762444	1.08949	0.699814
23.3	0.773414	1.09758	0.704656
23.4	0.784695	1.10555	0.709778
23.5	0.796284	1.11341	0.715178
23.6	0.808181	1.12115	0.720853
23.7	0.820382	1.12876	0.726798
23.8	0.832886	1.13625	0.73301
23.9	0.84569	1.14362	0.739487
24	0.85879	1.15085	0.746225

## Sheet: Fig. 1j
CD69+ CD4+ T cells
	ZT	Control									FITC
	7	0.86204	1.29022	0.820517	0.611449	1.41577	1.88718	0.818305	1.07824	0.21628	2.22828	3.64611	2.51281	1.42124	3.74099	10.2917	5.11793	6.33992	12.6537
	19	0.931816	0.231524	1.765	1.2108	0.860862	1.58093	0.358278	1.05587	1.00492	2.06224	1.79738	1.3654	2.11763	3.14329	2.46072	1.53934	1.62033	3.93852
CD69+ CD8+ T cells
	ZT	Control									FITC
	7	1.2413	1.32745	0.78807	0.525876	1.1173	1.74356	0.808489	0.913503	0.534448	3.59131	7.09288	4.98389	1.24064	5.58385	11.3834	4.95897	7.6647	10.9857
	19	1.04792	0.193098	1.90224	1.19112	0.665629	1.18366	0.17269	1.5347	1.10895	3.74528	2.69574	1.93265	2.65483	3.67747	2.7113	2.88084	0.767888	6.40666
