# Supplementary material for: Influence of circadian clocks on adaptive immunity and vaccination responses
Source: Nat Commun. 2023 Jan 30;14:476. doi: 10.1038/s41467-023-35979-2 (PMC9885059; doi:10.1038/s41467-023-35979-2)
Supplement: Supplementary file 3 — Source Data [file 41467_2023_35979_MOESM3_ESM.zip › Source data_16.12_newest numbering/Source data Fig. 2.xlsx]

## Sheet: Fig. 2a
	ZT7					ZT19
Control	0.769231	1.23077	0.769231	1.23077		0.461538	0.384615	0.230769	0.461538	0.384615
Block	0.307692	0.153846	0.230769	0.269231	0.307692	0.307692	0.923077	0.153846	0.153846	0.153846

## Sheet: Fig. 2b
	ZT7			ZT19
Control	5.59947	4.55867	5.7224	3.01907	1.92093
Block	0.3192	0.281067	0.366133	0.6148	0.414133	0.342133

## Sheet: Fig. 2c
ZT7	ZT19
1.64722	0.432007
3.07645	0.862112
1.7436	0.584693

## Sheet: Fig. 2d
Time of after treatment (hrs)	ZT7			ZT19
6	8809.6	9327.2	9931.2	7074.2	6348	6825
12	14476.8	12881	12107.6	7628.4	9746	4764.2
24	18005.2	14117.2	15463.8	13805.4	12818.6	11643.6
48	14205.2	15960.6	12405.8	9621	12752.2	12013.8

## Sheet: Fig. 2e
	Control					FITC
ZT7 isotype	0.882005	1.17483	0.792212	0.674265	1.47669	3.16646	4.92028	3.44185	1.78901	4.76217
ZT19 isotype	0.796583	0.277408	1.34981	1.00984	0.716562	2.28741	1.22906	1.30179	1.48716	2.74391
ZT7 anti-ICAM1	0.804429	0.627325	1.40572	0.865324	1.2972	1.34016	0.985175	1.73816	2.00483	2.45442
ZT19 anti-ICAM1	2.07166	0.514933	0.921885	1.00151	1.02094	1.87146	2.00949	1.77453	1.44423	2.3273

## Sheet: Fig. 2f
	ZT7			ZT19
WT	28838	37017	32623.8	27123.2	27192.5	28151.8	27322.2
Bmal1ΔEC	27803.8	28892	25488	29556.5	26025.2	24066.5

## Sheet: Fig. 2g
ZT7	ZT19
3.52482	0.496965
2.52336	1.23446
4.14133	0.825437

## Sheet: Fig. 2h
Time of after treatment (hrs)	ZT7			ZT19
6	0.969069	0.978824	1.0641	1.29764	1.02039	1.37577
12	2.06752	2.72815	1.86531	0.979105	1.42938	1.32229
24	2.86109	1.9455	1.62427	1.56114	1.14369	0.672082
48	1.39282	3.08589	2.28012	1.20052	1.33019	1.29034

## Sheet: Fig. 2i
	ZT7					ZT19
Isotype	28619.5	28075.5	32297	27319.2	34641.2	18322.2	16482.5	22215.2	27069.8	27441.5
anti-TNF	12197.2	17006.8	16003.5	24689.2	15985.8	20992.5	25535	20993	20580.8	22540.5

## Sheet: Fig. 2j
	ZT7													ZT19
Isotype	1	0.895997	1.82334	0.962295	0.799524	1.0185	0.748537	1.23296	0.997191	1.1633	1.20677	0.736983	0.895757	0.906924	0.381028	0.307722	0.847008	0.797606	0.267882	0.409056	1.06363
anti-TNF	0.4885	1.02103	0.714014	0.726227	0.426034	0.814118	0.87609	0.636909	0.746405	0.932887				0.803319	0.776558	0.291817	0.366437	0.543148	1.06749	0.534948	0.585484
