# Supplementary material for: Influence of circadian clocks on adaptive immunity and vaccination responses
Source: Nat Commun. 2023 Jan 30;14:476. doi: 10.1038/s41467-023-35979-2 (PMC9885059; doi:10.1038/s41467-023-35979-2)
Supplement: Supplementary file 3 — Source Data [file 41467_2023_35979_MOESM3_ESM.zip › Source data_16.12_newest numbering/Source data Fig. 3.xlsx]

## Sheet: Fig. 3a
Day	ZT7					ZT19
1	3.63999	7.55839	3.81975	3.76083	7.15072	2.21196	1.24698	0.567166	1.15104	1.92062
2	5.1677	12.894	2.5361	7.605	4.3846	1.3662	3.7101	0.4185	3.8422	1.5703
4	7.65503	43.6955	51.5148	33.5203	17.1828	7.09387	1.3871	5.6925	18.2248	23.6195
6	6.79366	20.4489	109.727	26.5402	60.3736	9.85313	18.2651	6.36406	10.6977	10.0127
8	13.4052	84.0197	30.9606	21.6935	18.6826	12.8937	26.8302	6.20916	0.70057	5.98851

## Sheet: Fig. 3b
Day	ZT7					ZT19
2	24.8	17.5	22.7	22.6	27.5	22.7	18.7	20.2	17.4	21.5
4	50.3	53.9	45.2	45.3	55.7	49.5	41.8	49.9	38.2	42.1

## Sheet: Fig. 3c
ZT	% Divided
1	1.20221	1.20423	1.13682
7	1.05231	0.93662	1.01107	0.917091	0.86977	1.21314
13	0.644869	0.614688	0.486922	0.950703	0.804461	0.963144
19	0.987051	0.98563	0.796999
ZT	Division index
1	1.27713	1.23205	1.06177
7	1.09683	0.891486	1.01169	0.889644	0.808222	1.30214
13	0.54591	0.500835	0.370618	0.902302	0.777238	0.951015
19	0.996979	0.978032	0.610595
ZT	CD25 MFI
1	1.12688	1.10925	0.946817
7	1.07482	0.957911	0.967265	1.13298	0.957183	0.909834
13	0.580559	0.615212	0.495944	0.949298	0.885397	0.913628
19	0.960382	0.978867	0.763976
