# Supplementary material for: Influence of circadian clocks on adaptive immunity and vaccination responses
Source: Nat Commun. 2023 Jan 30;14:476. doi: 10.1038/s41467-023-35979-2 (PMC9885059; doi:10.1038/s41467-023-35979-2)
Supplement: Supplementary file 3 — Source Data [file 41467_2023_35979_MOESM3_ESM.zip › Source data_16.12_newest numbering/Source data Fig. 4.xlsx]

## Sheet: Fig. 4c
Homing	Proliferation	ZT7			ZT19
Rhythmic	Rhythmic	2.94582	2.47389	2.41918	1.30897	1.09023	1.19277
Rhythmic	Non-rhythmic	1.80549	1.76071	1.65229	0.808862	0.715372	0.819638
Non-rhythmic	Rhythmic	2.05684	1.79337	1.80581	1.13809	1.10457	1.10666
Non-rhythmic	Non-rhythmic	1	1	1	1	1	1

## Sheet: Fig. 4e
	ZT7						ZT19
WT	0.843792	1.26008	0.896132	1.12222	0.685148	1.19263	0.319839	0.818629	0.543911	0.290345	0.252934	0.233302	0.419378
Bmal1ΔTcell	0.711978	0.756554	0.134549				0.224336	0.432273	0.896515

## Sheet: Fig. 4f
	ZT7							ZT19
WT	1.99389	1.30775	0.944164	0.689666	0.439343	0.912291	0.712895	0.738911	0.524861	0.782894	0.808627	0.25406	0.187543	0.750659	0.694374	0.44522	0.552258	0.647782
Bmal1ΔTcell	0.191319	0.272154	0.514251	0.695249	0.379401			0.331595	0.390458	0.524791	0.272842
