# Supplementary material for: Influence of circadian clocks on adaptive immunity and vaccination responses
Source: Nat Commun. 2023 Jan 30;14:476. doi: 10.1038/s41467-023-35979-2 (PMC9885059; doi:10.1038/s41467-023-35979-2)
Supplement: Supplementary file 3 — Source Data [file 41467_2023_35979_MOESM3_ESM.zip › Source data_16.12_newest numbering/Source data Fig. 5.xlsx]

## Sheet: Fig. 5a
	ZT7						ZT19
WT	0.18	0.06	0.21	0.3	0.33	0.25	0.04	0.03	0.16	0.1	0	0.1
Bmal1ΔTcell	0.09	0.03	0.14	0.012	0.019		0.08	0.04	0.11	0.029	0.017	0.023

## Sheet: Fig. 5b
	ZT7																						ZT19
Adjuvant	2.12	2.27	2.06	2.12	2.25	2.07																	2.1	2.02	2.02	1.7	2.12	2.08
Vaccine control	3.72	4.02	3.85	3.73	4.2	4.13	4.04	3.64	4.33	3.86	3.87	4.4	3.57	4.29	3.84	4.07	3.78	4.13	3.65	3.76	4.16182	3.91297	3.88	4.17	4.06	3.62	3.52	3.68	3.65	3.66	3.27	4.01	3.98	3.08	3.96	3.92	3.65	3.48	3.55	3.71	3.8408	3.44326
Vaccine Bmal1ΔTcell	3.80537	3.78711	3.62149	3.17926																			3.97183	3.16938	3.99883	3.48855
Vaccine anti-integrin	1.72428	1.95904	2.13354	2.26007	1.89763																		1.8451	2.31387	1.80618	2.16732

## Sheet: Fig. 5c
IL-2+ CD4+ T cells
	ZT7					ZT19
WT	1.571	0.429003	1.27372	0.461679	1.2646	0.592145	0.586103	0.725076	0.122263	0.44708	0.370438	0.071168
Bmal1ΔTcell	0.664653	0.966767	0.416918	0.404834		0.489426	0.845921	0.302115	0.429003
WT + anti-integrin	0.096715	0.317518	0.15146	0.184307	0.127737	0.293796	0.189781	0.271898	0.202555	0.341241
IL-2+ CD8+ T cells
	ZT7							ZT19
WT	1.28	0.88	0.84	1.66751	0.503778	0.161209	1.66751	0.56	0.76	0.52	0.52	0.151134	0.624685	0.347607	0.095718
Bmal1ΔTcell	0.64	0.6	0.56	0.376				0.64	0.64	0.72	0.4
WT + anti-integrin	0.095718	0.292191	0.115869	0.166247	0.070529			0.332494	0.241814	0.302267	0.211587	0.387909
