# Supplementary material for: Influence of circadian clocks on adaptive immunity and vaccination responses
Source: Nat Commun. 2023 Jan 30;14:476. doi: 10.1038/s41467-023-35979-2 (PMC9885059; doi:10.1038/s41467-023-35979-2)
Supplement: Supplementary file 3 — Source Data [file 41467_2023_35979_MOESM3_ESM.zip › Source data_16.12_newest numbering/Source data Fig. S1.xlsx]

## Sheet: Fig. S1a
Time of collection (hrs)	ZT1 Control			ZT1 FITC
12	0.850962	1.45673	0.692308	1.5	1.47115	1.22596
24	0.807692	1.00961	1.5	1.39904	1.84615	1.42789
48	0.893154	1.70046	0.474923	2.66877	2.19869	1.46877
Time of collection (hrs)	ZT7 Control			ZT7 FITC
12	0.761644	1.49469	0.743669	1.20997	1.459	1.51725
24	1.4754	1.90299	2.26958	2.03276	4.53234	2.70781
48	1.21719	2.08681	1.60818	4.20052	3.08712	5.08498
Time of collection (hrs)	ZT13 Control			ZT13 FITC
12	1.12621	1.24272	0.631068	1.61165	1.01942	0.718447
24	0.592233	0.76699	0.660194	1.74757	0.76699	0.834951
48	0.640829	0.562951	1.02379	0.737786	1.63837	1.62133
Time of collection (hrs)	ZT19 Control			ZT19 FITC
12	0.780037	1.17266	1.04731	1.1861	0.716001	0.89394
24	0.949972	1.08949	0.7866	1.51309	1.73209	0.845834
48	0.844233	0.823001	0.747058	1.57144	1.26911	3.49324

## Sheet: Fig. S1b
Time of collection (hrs)	ZT1 Control					ZT1 Injected
12	0.428823	1.45988	1.1113			2.05991	1.69417	1.36158
24	0.744242	1.6858	0.936134	0.660179	0.726197	2.62414	1.38975	2.04083	1.69446	1.8375
48	0.675436	1.98538	0.803364	0.209057	0.088024	5.78361	4.35821	5.98005	5.08338	1.95853
Time of collection (hrs)	ZT7 Control									ZT7 Injected
12	1.51204	0.646051	0.841908							0.81032	3.78229	0.844042
24	0.771476	1.31786	1.52474	1.13118	0.448202					4.08148	3.75491	4.36463	1.89952	3.42554
48	3.30816	2.0009	1.84083	0.958583	1.11325	1.51549	0.65096	0.28813	0.768346	18.1415	11.8987	8.59054	3.72594	6.27497	3.99739	1.86751	4.56739	4.19389
Time of collection (hrs)	ZT13 Control									ZT13 Injected
12	0.791593	0.897	1.31141							0.558479	1.98588	2.03417
24	0.997914	0.942403	1.29055	0.469276	0.433178					2.37526	3.79432	1.60212	1.81694	3.21274
48	0.787743	1.74314	2.55254	0.575646	0.955078	0.502808	0.252687	0.26472	0.144393	4.43799	5.83684	7.07172	1.91545	1.38296	3.5819	3.17664	5.11391	3.76624
Time of collection (hrs)	ZT19 Control						ZT19 Injected
12	1.44132	0.988306	0.570377				1.04927	1.09362	1.22679
24	0.351985	0.583305	0.960205				1.62701	2.03201	1.96314
48	1.02687	0.757525	0.82486	0.453662	2.02886	0.263551	4.24214	3.01327	4.49465	4.64238	1.45858	1.07669

## Sheet: Fig. S1c
	ZT7					ZT19
Control	0.909091	1.21212	1.06061	0.757576	1.06061	0.909091	1.21212	0.757576	0.909091	0.757576
BMDC	2.12121	2.12121	2.27273	2.87879	2.12121	1.06061	1.66667	1.66667	1.66667	1.51515

## Sheet: Fig. S1d
	ZT7					ZT19
Control	39.4009	42.7248	27.7874	40.5063	56.9886	34.278	52.8244	26.3615	35.3706	33.5512
BMDC	89.5531	82.4739	87.9757	103.852	84.0428	46.444	87.5817	63.8582	68.8594	68.0879

## Sheet: Fig. S1f
	ZT7 FITC	ZT19 FITC			ZT7 BMDCs	ZT19 BMDCs
CD4+T cells	18.8301	25.0408		B cells	61.87	67.37
CD8 T cells	12.8561	12.9653		CD4+ T cells	14.93	15.07
MigDC	2.23492	2.68399		CD8 T cells	13.23	10.44
ResDC	0.534853	0.71674		MigDC	0.62	0.9
Other	65.544	58.5932		ResDC	0.48	0.5
				Other	8.87	5.72

## Sheet: Fig. S1g
CD4+ T cells
BMDCs	ZT7			ZT19
1000	1.41368	3.24355	2.38158	1.77254	0.363105	1.33482
10000	2.05617	1.08336	0.527746	1.40952	4.73391	1.57417
100000	5.33675	8.88112		6.56799	3.44229
1000000	31.7092	13.5328		5.84177	8.81282	2.20275
CD8+ T cells
BMDCs	ZT7			ZT19
1000	1.2041	3.36454	2.31585	1.76331	0.338427	1.36295
10000	2.27094	1.13361	0.635623	2.07006	3.65395	1.9586
100000	5.63721	14.8797		11.1068	3.37145
1000000	37.8014	22.6043		6.60423	13.7293	3.01913
B cells
BMDCs	ZT7			ZT19
1000	1.9035	2.6804	2.5481	2.4681	0.4068	1.594
10000	3.7265	2.8455	0.6078	0.8297	3.8713	1.9504
100000	4.9427	11.239		10.763	7.2599
1000000	19.031	17.459		10.814	7.1149	9.0054
Res DCs
BMDCs	ZT7			ZT19
1000	2.17406	3.23246	2.05816	1.24326	0.61978	7.07559
10000	11.4458	0.99323	0.41047	3.09858	4.73317	1.92649
100000	17.6431	30.6688		40.1909	16.1974
1000000	113.923	76.4778		35.112	9.9672	57.0657
