# Supplementary material for: Influence of circadian clocks on adaptive immunity and vaccination responses
Source: Nat Commun. 2023 Jan 30;14:476. doi: 10.1038/s41467-023-35979-2 (PMC9885059; doi:10.1038/s41467-023-35979-2)
Supplement: Supplementary file 3 — Source Data [file 41467_2023_35979_MOESM3_ESM.zip › Source data_16.12_newest numbering/Source data Fig. S2.xlsx]

## Sheet: Fig. S2a
CD40
	ZT7	ZT19
	9014	14119
	12325	9707
	15312	8600
	15600	11773
		9259
CD80
	ZT7	ZT19
	18676	18986
	21923	26072
	17820	15527
	26637	15206
		12325
CD86
	ZT7	ZT19
	9406	15065
	15171	13956
	13512	8467
	12669	10870
		7095
CD205
	ZT7	ZT19
	657	732
	908	673
	1078	521
	627	755
		352

## Sheet: Fig. S2d
ZT7	ZT19
204.21	178.433
206.012	209.895
259.676	138.981
182.44	205.057
277.86	321.931
286.628	313.036
280.457	227.217
256.119	276.886
