# Supplementary material for: Influence of circadian clocks on adaptive immunity and vaccination responses
Source: Nat Commun. 2023 Jan 30;14:476. doi: 10.1038/s41467-023-35979-2 (PMC9885059; doi:10.1038/s41467-023-35979-2)
Supplement: Supplementary file 3 — Source Data [file 41467_2023_35979_MOESM3_ESM.zip › Source data_16.12_newest numbering/Source data Fig. S3.xlsx]

## Sheet: Sheet1
Axillary LN						Superficial cervical LN						Inguinal LN
ZT1	ZT5	ZT9	ZT13	ZT17		ZT1	ZT5	ZT9	ZT13	ZT17		ZT1	ZT5	ZT9	ZT13	ZT17
1510000	1220000	2900000	2600000	1500000		1500000	1340000	2600000	4150000	1300000		1850000	1650000	1450000	2350000	750000
1130000	2400000	1400000	1600000	400000		1400000	2000000	5000000	2300000	2400000		2400000	3550000	3450000	5050000	2450000
1220000	2240000	1400000	1100000	450000		1510000	4400000	5800000	5500000	1500000		2000000	2900000	4100000	3050000	600000
710000	1000000	1600000	1600000			1700000	5800000	3150000	3500000			1000000	1200000	3600000	1350000	1300000
520000	1500000	1800000	1600000			2000000		3600000	4300000			870000	1500000	4050000	2500000	2750000
740000	1560000	1600000	2700000			1900000		3700000	6400000			1700000	1800000	2100000	2700000	4900000
670000	1720000	2100000	1210000					2000000				2550000	1850000	5000000	4900000
												2000000	2250000		4600000
												800000	2850000		3500000
												1050000	3150000		3100000
												1750000	1800000		3950000
												1250000	2400000		3350000
												1450000	2800000		5400000
												1050000	1800000		4950000
												1600000	1550000		6450000
												2250000	1450000		3700000
												950000	3100000
												1450000	2500000
													1600000
