# Supplementary material for: Influence of circadian clocks on adaptive immunity and vaccination responses
Source: Nat Commun. 2023 Jan 30;14:476. doi: 10.1038/s41467-023-35979-2 (PMC9885059; doi:10.1038/s41467-023-35979-2)
Supplement: Supplementary file 3 — Source Data [file 41467_2023_35979_MOESM3_ESM.zip › Source data_16.12_newest numbering/Source data Fig. S4.xlsx]

## Sheet: Sheet1
ZT1	ZT7	ZT13	ZT19
0.626749	1.12511	0.401634	0.458743
0.896102	0.945202	0.333677	0.499129
0.815673	1.14841	0.441423	0.659061
