# Supplementary material for: Influence of circadian clocks on adaptive immunity and vaccination responses
Source: Nat Commun. 2023 Jan 30;14:476. doi: 10.1038/s41467-023-35979-2 (PMC9885059; doi:10.1038/s41467-023-35979-2)
Supplement: Supplementary file 3 — Source Data [file 41467_2023_35979_MOESM3_ESM.zip › Source data_16.12_newest numbering/Source data Fig. S5.xlsx]

## Sheet: Fig. S5b
ZT7	ZT19
16.7	17.3
14.9	18.8
16.5	15
14.1	16.2
15.4	23.8

## Sheet: Fig. S5c
Isotype	Integrin block
5.2075	6.44784
5.92627	3.794
6.86688	9.483
6.34	7.992
8.982	5.881
4.034	5.269

## Sheet: Fig. S5f
ZT7	ZT19
4.00005	0.940935
2.48986	2.69413
4.81601	0.331921
