# Supplementary material for: Influence of circadian clocks on adaptive immunity and vaccination responses
Source: Nat Commun. 2023 Jan 30;14:476. doi: 10.1038/s41467-023-35979-2 (PMC9885059; doi:10.1038/s41467-023-35979-2)
Supplement: Supplementary file 3 — Source Data [file 41467_2023_35979_MOESM3_ESM.zip › Source data_16.12_newest numbering/Source data Fig. S6.xlsx]

## Sheet: Fig. S6a
Ccl21
	Time of after treatment (hrs)	ZT7			ZT19
	6	0.847398	0.873079	0.72426	1.1644	0.576727	1.00396
	12	0.914174	1.11241	0.890899	0.677881	0.78408	0.510844
	24	0.701886	0.588664	0.658542	0.647668	0.600487	0.681988
	48	0.668822	0.834713	0.528611	0.649435	0.418881	0.798465
Il1b
	Time of after treatment (hrs)	ZT7			ZT19
	6	2.86162	0.465133	3.26294	2.9405	2.47359	4.12912
	12	1.40033	1.17529	2.72007	0.87717	3.6586	1.10379
	24	1.44708	1.76037	1.04567	3.58555	1.22055	0.636129
	48	1.58804	2.33751	1.22995	1.8069	3.08845	2.69504
Ifng
	Time of after treatment (hrs)	ZT7			ZT19
	6	0.654288	1.41437	0.518224	0.685845	3.15788	2.68849
	12	1.72338	1.62998	1.23895	2.95045	1.29258	1.29703
	24	2.9597	3.45412	0.735839	1.32547	0.943376	0.912345
	48	1.16475	1.54175	1.14757	1.81213	0.724978	0.995364
