# Supplementary material for: Influence of circadian clocks on adaptive immunity and vaccination responses
Source: Nat Commun. 2023 Jan 30;14:476. doi: 10.1038/s41467-023-35979-2 (PMC9885059; doi:10.1038/s41467-023-35979-2)
Supplement: Supplementary file 3 — Source Data [file 41467_2023_35979_MOESM3_ESM.zip › Source data_16.12_newest numbering/Source data Fig. S7.xlsx]

## Sheet: Sheet1
ZT1	ZT7	ZT13	ZT19
1.27713	1.09683	0.54591	0.996979
1.23205	0.891486	0.500835	0.978032
1.06177	1.01169	0.370618	0.610595
	0.889644	0.902302
	0.808222	0.777238
	1.30214	0.951015
