# Supplementary material for: Influence of circadian clocks on adaptive immunity and vaccination responses
Source: Nat Commun. 2023 Jan 30;14:476. doi: 10.1038/s41467-023-35979-2 (PMC9885059; doi:10.1038/s41467-023-35979-2)
Supplement: Supplementary file 3 — Source Data [file 41467_2023_35979_MOESM3_ESM.zip › Source data_16.12_newest numbering/Source data Fig. S8.xlsx]

## Sheet: Fig. S8b
IL-2+ CD4+ T cells (%)
		ZT7																							ZT19
	WT	1.03305	1.78703	1.59119	1.0967	0.99388	1.38066	1.99755	0.959608	0.597307	0.979192	0.905753	0.802938	1.12118	0.4847	0.553244	0.793146	0.822521	0.940024	0.631579	0.528764	1.05224	1.45522	0.492537	0.651163	0.264382	0.195838	0.401469	0.249694	0.161567	0.259486	0.313341	0.440636	0.425949	1.0869	0.773562	0.455324	0.822521	0.455324	0.416157	0.357405	1.1194	0.962687	0.69403
	Bmal1ΔTcell	0.145522	0.940299	1.34328																					2.01493	0.738806	1.45522
IL-2+ CD4+ T cells (MFI)
		ZT7																															ZT19
	WT	1.07253	1.11111	1.07253	1.11111	1.08796	1.08025	1.18056	1.04938	0.941358	0.95679	0.979938	0.964506	0.964506	0.941358	0.902778	0.949074	0.949074	0.933642	0.887346	0.864198	0.918322	0.944812	0.927152	0.944812	1.16556	0.971302	0.944812	1.18322	1.00537	0.816317	1.17831	0.91821	0.87963	0.887346	0.87963	0.848765	0.887346	0.895062	0.817901	0.871914	0.825617	0.941358	0.871914	0.841049	0.864198	0.833333	0.841049	0.802469
	Bmal1ΔTcell	1.1065	0.91744	0.794333																													1.13581	1.20029	1.06106
IL-4+ CD4+ T cells (%)
		ZT7																															ZT19
	WT	1.50819	0.951962	0.554029	0.989337	1.46642	1.4972	1.09926	0.98494	1.3499	0.881609	0.892602	0.815654	0.569418	0.923381	1.0443	1.31472	0.707926	0.648565	0.846433	0.954161	1.65605	0.89172	1.05732	0.420382	1.47771	0.993631	1.50318	0	0.931034	1.39655	0.672414	0.822249	0.688139	0.70133	0.824448	0.804661	0.875014	0.740904	0.593602	0.699132	0.965153	0.674948	0.457294	0.512257	0.543036	0.690337	0.833242	0.624382
	Bmal1ΔTcell	0.387931	0.75	1.06034																													0.698276	1.37069	1.42241
IL-4+ CD4+ T cells (MFI)
		ZT7																							ZT19
	WT	1.16885	0.98251	0.814805	1.05874	1.18579	1.21967	1.07568	1.02486	1.16038	0.93169	0.94016	0.93169	0.813958	0.92322	0.97404	1.08415	0.90628	0.880871	0.92322	0.999449	1.02545	0.977199	0.997353	0.872401	0.855461	0.872401	0.855461	0.855461	0.91475	0.828357	0.77415	0.818193	0.897811	0.739423	0.622538	0.676746	0.658112	0.7318	0.812264	0.719095	0.942997	0.953379	0.984528
	Bmal1ΔTcell	0.956433	0.968037	0.958876																					1.03583	0.992467	0.965594
IL-17+ CD4+ T cells (%)
		ZT7																															ZT19
	WT	1.39109	1.19117	0.932945	1.1162	0.941274	1.16618	1.99917	0.733028	0.399833	1.09954	1.54935	1.04123	1.34944	0.641399	0.783007	0.966264	1.24115	0.491462	0.458142	0.508122	1.82114	0.611382	0.871545	0.637398	1.50894	1.01463	1.53496	0	0.795181	1.44578	0.759036	1.16618	0.62474	0.533111	0.58309	0.466472	0.474802	0.533111	0.474802	0.491462	0.683049	1.591	0.458142	0.59142	0.741358	0.666389	0.499792	0.383174
	Bmal1ΔTcell	0.307229	1.31928	0.668675																													0.777108	0.39759	0.560241
IL-17+ CD4+ T cells (MFI)
		ZT7																															ZT19
	WT	1.09806	1.03142	1.00286	1.02825	1.03459	1.02507	1.16788	0.929864	0.885433	0.92669	1.09489	1.05363	1.0219	0.936211	0.942558	1.01238	1.04729	0.907648	0.904475	0.948905	1.14537	0.941915	1.0022	1.08257	1.03987	0.999686	0.982104	0.806279	0.901768	1.09037	1.00786	1.05681	0.958426	0.97112	0.923516	0.901301	0.936211	0.901301	0.825135	0.910822	0.913996	1.14249	0.929864	0.89178	0.898128	0.88226	0.885433	0.818788
	Bmal1ΔTcell	1.09711	1.07522	0.844513																													1.20236	0.89419	0.843671
[truncated: 11 more columns]

## Sheet: Fig. S8c
IL-2+ CD8+ T cells (%)
		ZT7																							ZT19
	WT	2.80725	1.97448	1.86702	0.523841	0.322364	2.08193	1.43721	0.376091	0.44325	0.470114	0.711887	1.19543	2.20282	0.322364	0.470114	1.11484	0.402955	0.523841	0.402955	0.349228	1.5	0.455056	1.04494	0.550705	0.335796	0.124916	0.268637	0.228341	0.268637	0.201478	0.188046	0.335796	0.228341	1.16857	0.792478	0.389523	0.846206	0.228341	0.14775	0.188046	1.68539	0.876404	0.55618
	Bmal1ΔTcell	1.66854	0.910112	1.21348																					0.640449	1.21348	0.404494
IL-2+ CD8+ T cells (MFI)
		ZT7																															ZT19
	WT	1.15057	1.12216	1.10085	1.10085	1.06534	1.10085	1.12926	1.02983	0.951705	0.930398	0.958807	0.973011	1.00142	0.916193	0.909091	0.987216	0.923295	0.923295	0.859375	0.866477	0.916667	0.95	0.933333	0.95	1.09167	1.04167	0.9	1.21667	1.17078	0.896572	0.932652	0.916193	0.866477	0.880682	0.880682	0.838068	0.901989	0.887784	0.830966	0.866477	0.816761	0.951705	0.880682	0.838068	0.866477	0.816761	0.816761	0.78125
	Bmal1ΔTcell	0.925436	0.984967	1.16536																													0.988575	0.957907	1.01383
[truncated: 9 more columns]
